# Supplementary material for: A KHDC3L mutation resulting in recurrent hydatidiform mole causes genome-wide DNA methylation loss in oocytes and persistent imprinting defects post-fertilisation
Source: Genome Med. 2019 Dec 17;11:84. doi: 10.1186/s13073-019-0694-y (PMC6918611; doi:10.1186/s13073-019-0694-y)
Supplement: Supplementary file 1 — Additional file 1 : Table S1: List of gDMR coordinates; list of ZFP57 binding sites in gDMRs; .xls, 25 KB. [file 13073_2019_694_MOESM1_ESM.xlsx]

## Sheet: imprinted DMRs
Additional file 1: Supplementary Table 1: List of gDMR Coordinates
Name	Chromosome	Start	End	maternal/paternal	Category
PPEL	1	39558954	39559868	maternal	Classic gDMR
DIRAS3:ex2	1	68046822	68047803	maternal	Classic gDMR
DIRAS3:TSS	1	68049750	68051862	maternal	Classic gDMR
GPR1-AS	2	206202243	206204721	maternal	Classic gDMR
NAP1L5	4	88697033	88698086	maternal	Classic gDMR
PDE4D	5	59038849	59040127	maternal	Classic gDMR
FAM50B	6	3848848	3850125	maternal	Classic gDMR
PLAGL1	6	144006941	144008751	maternal	Classic gDMR
IGF2R	6	160005526	160006529	maternal	Classic gDMR
WDR27	6	169654408	169655522	maternal	Classic gDMR
GRB10	7	50781029	50783615	maternal	Classic gDMR
PEG10	7	94656225	94658648	maternal	Classic gDMR
MEST	7	130490281	130494547	maternal	Classic gDMR
HTR5A	7	155071009	155071672	maternal	Classic gDMR
ERILN2	8	37747474	37748570	maternal	Classic gDMR
PEG13	8	140098048	140100982	maternal	Classic gDMR
FANCC	9	95313118	95313462	maternal	Classic gDMR
INPP5F	10	119818534	119819215	maternal	Classic gDMR
KCNQ1OT1	11	2698718	2701029	maternal	Classic gDMR
RB1	13	48318205	48321627	maternal	Classic gDMR
SNURF	15	24954857	24956829	maternal	Classic gDMR
IGF1R	15	98865267	98866421	maternal	Classic gDMR
ZNF597	16	3431801	3432388	maternal	Classic gDMR
ZNF331-1	19	53537256	53538958	maternal	Classic gDMR
ZNF331-2	19	53553832	53555171	maternal	Classic gDMR
PEG3	19	56837125	56841903	maternal	Classic gDMR
MCTS2P	20	31546860	31548130	maternal	Classic gDMR
NNAT	20	37520202	37522126	maternal	Classic gDMR
L3MBTL1	20	43513725	43515400	maternal	Classic gDMR
GNAS-AS1	20	58850594	58852978	maternal	Classic gDMR
GNAS-XL	20	58853850	58856408	maternal	Classic gDMR
SNU13	22	41681770	41682869	maternal	Classic gDMR
MCCC1	3	183098950	183099838	maternal	Placenta gDMR
PDE4D	5	59038849	59040127	maternal	Placenta gDMR
LIN28B	6	104953110	104953798	maternal	Placenta gDMR
AIM1	6	106511660	106513095	maternal	Placenta gDMR
AGBL3	7	134986273	134987236	maternal	Placenta gDMR
GLIS3	9	4298157	4300432	maternal	Placenta gDMR
DCAF10	9	37800487	37801322	maternal	Placenta gDMR
FAM196A/DOCK1	10	127195546	127196928	maternal	Placenta gDMR
ZC3H12C	11	110092612	110094250	maternal	Placenta gDMR
N4BP2L1	13	32427113	32428460	maternal	Placenta gDMR
RGMA	15	93071529	93073359	maternal	Placenta gDMR
FAM20A	17	68600858	68601359	maternal	Placenta gDMR
ZNF396	18	35376886	35377719	maternal	Placenta gDMR
DNMT1	19	10193746	10195367	maternal	Placenta gDMR
MIR512/C19MC	19	53647646	53648345	maternal	Placenta gDMR
H19/IGF2	11	1997582	2003510	paternal	Classic gDMR
GNAS-A/B	20	58888210	58890146	maternal	Secondary DMR
MEG8:Int2	14	100904073	100905073	maternal	Secondary DMR
MKRN3:TSS	15	23561939	23567348	maternal	Secondary DMR
MAGEL2:TSS	15	23647278	23648882	maternal	Secondary DMR
NDN:TSS	15	23686304	23687612	maternal	Secondary DMR
SNRPN:alt-TSS	15	24823417	24824334	maternal	Secondary DMR
SNRPN:Int1-1	15	24847861	24948682	maternal	Secondary DMR
SNRPN:Int1-2	15	24877880	24878758	maternal	Secondary DMR
SNORD116	15	24911142	25160687	maternal	Secondary DMR
ZDBF2/GPR1-AS	2	206249859	206271820	paternal	Secondary DMR
IGF2:ex9	11	2132761	2133882	paternal	Secondary DMR
MEG3:TSS	14	100824187	100827641	paternal	Secondary DMR
GNAS-NESP	20	58838984	58843557	paternal	Secondary DMR
ZNF597:TSS	16	3442828	3444463	paternal	Secondary DMR

## Sheet: Zfp57 binding sites
Additional file 1: Supplementary Table 1: List of ZFP57 binding sites in gDMRs
Name	Chromosome	Start	End	maternal/paternal	category
DIRAS3:ex2	1	68047120	68047121	maternal	classic gDMR
DIRAS3:TSS	1	68050105	68050106	maternal	classic gDMR
DIRAS3:TSS	1	68050608	68050609	maternal	classic gDMR
DIRAS3:TSS	1	68050610	68050611	maternal	classic gDMR
NAP1L5	4	88697262	88697263	maternal	classic gDMR
NAP1L5	4	88697275	88697276	maternal	classic gDMR
NAP1L5	4	88697689	88697690	maternal	classic gDMR
NAP1L5	4	88697707	88697708	maternal	classic gDMR
NAP1L5	4	88697837	88697838	maternal	classic gDMR
NAP1L5	4	88697902	88697903	maternal	classic gDMR
FAM50B	6	3849766	3849767	maternal	classic gDMR
FAM50B	6	3850067	3850068	maternal	classic gDMR
FAM50B	6	3850118	3850119	maternal	classic gDMR
PLAGL1	6	144007879	144007880	maternal	classic gDMR
PLAGL1	6	144007972	144007973	maternal	classic gDMR
PLAGL1	6	144008025	144008026	maternal	classic gDMR
PLAGL1	6	144008348	144008349	maternal	classic gDMR
PLAGL1	6	144008354	144008355	maternal	classic gDMR
PLAGL1	6	144008524	144008525	maternal	classic gDMR
VDR27	6	169655076	169655077	maternal	classic gDMR
GRB10	7	50782213	50782214	maternal	classic gDMR
GRB10	7	50782252	50782253	maternal	classic gDMR
GRB10	7	50782275	50782276	maternal	classic gDMR
GRB10	7	50782436	50782437	maternal	classic gDMR
GRB10	7	50782716	50782717	maternal	classic gDMR
GRB10	7	50782799	50782800	maternal	classic gDMR
GRB10	7	50783148	50783149	maternal	classic gDMR
GRB10	7	50783165	50783166	maternal	classic gDMR
MEST	7	130492088	130492089	maternal	classic gDMR
MEST	7	130492090	130492091	maternal	classic gDMR
MEST	7	130492121	130492122	maternal	classic gDMR
MEST	7	130492149	130492150	maternal	classic gDMR
MEST	7	130492294	130492295	maternal	classic gDMR
MEST	7	130492464	130492465	maternal	classic gDMR
MEST	7	130493269	130493270	maternal	classic gDMR
MEST	7	130493674	130493675	maternal	classic gDMR
SVOPL	7	138663386	138663387	maternal	classic gDMR
HTR5A	7	155071183	155071184	maternal	classic gDMR
HTR5A	7	155071534	155071535	maternal	classic gDMR
PEG13	8	140098752	140098753	maternal	classic gDMR
PEG13	8	140099145	140099146	maternal	classic gDMR
PEG13	8	140099238	140099239	maternal	classic gDMR
PEG13	8	140099331	140099332	maternal	classic gDMR
PEG13	8	140099418	140099419	maternal	classic gDMR
PEG13	8	140099604	140099605	maternal	classic gDMR
PEG13	8	140099697	140099698	maternal	classic gDMR
PEG13	8	140100053	140100054	maternal	classic gDMR
PEG13	8	140100124	140100125	maternal	classic gDMR
FANCC	9	95313176	95313177	maternal	classic gDMR
FANCC	9	95313210	95313211	maternal	classic gDMR
INPP5F	10	119818701	119818702	maternal	classic gDMR
INPP5F	10	119818715	119818716	maternal	classic gDMR
INPP5F	10	119818817	119818818	maternal	classic gDMR
INPP5F	10	119818863	119818864	maternal	classic gDMR
KCNQ1OT1	11	2699469	2699470	maternal	classic gDMR
KCNQ1OT1	11	2699497	2699498	maternal	classic gDMR
KCNQ1OT1	11	2699524	2699525	maternal	classic gDMR
KCNQ1OT1	11	2700007	2700008	maternal	classic gDMR
KCNQ1OT1	11	2700071	2700072	maternal	classic gDMR
KCNQ1OT1	11	2700636	2700637	maternal	classic gDMR
RB1	13	48319356	48319357	maternal	classic gDMR
SNURF	15	24954889	24954890	maternal	classic gDMR
SNURF	15	24954966	24954967	maternal	classic gDMR
SNURF	15	24956058	24956059	maternal	classic gDMR
ZNF597	16	3431989	3431990	maternal	classic gDMR
PEG3	19	56838792	56838793	maternal	classic gDMR
PEG3	19	56838880	56838881	maternal	classic gDMR
PEG3	19	56838992	56838993	maternal	classic gDMR
PEG3	19	56839019	56839020	maternal	classic gDMR
PEG3	19	56839616	56839617	maternal	classic gDMR
PEG3	19	56839781	56839782	maternal	classic gDMR
PEG3	19	56839891	56839892	maternal	classic gDMR
PEG3	19	56840018	56840019	maternal	classic gDMR
PEG3	19	56840318	56840319	maternal	classic gDMR
PEG3	19	56840476	56840477	maternal	classic gDMR
PEG3	19	56840494	56840495	maternal	classic gDMR
NNAT	20	37521246	37521247	maternal	classic gDMR
NNAT	20	37521336	37521337	maternal	classic gDMR
NNAT	20	37521482	37521483	maternal	classic gDMR
NNAT	20	37521512	37521513	maternal	classic gDMR
NNAT	20	37521536	37521537	maternal	classic gDMR
L3MBTL1	20	43513964	43513965	maternal	classic gDMR
L3MBTL1	20	43514701	43514702	maternal	classic gDMR
GNAS-AS1	20	58850703	58850704	maternal	classic gDMR
GNAS-AS1	20	58851746	58851747	maternal	classic gDMR
GNAS-AS1	20	58851922	58851923	maternal	classic gDMR
GNAS-AS1	20	58851926	58851927	maternal	classic gDMR
GNAS-AS1	20	58852115	58852116	maternal	classic gDMR
GNAS-XL	20	58854032	58854033	maternal	classic gDMR
GNAS-XL	20	58854366	58854367	maternal	classic gDMR
GNAS-XL	20	58854411	58854412	maternal	classic gDMR
GNAS-XL	20	58854573	58854574	maternal	classic gDMR
GNAS-XL	20	58855993	58855994	maternal	classic gDMR
SNU13	22	41682299	41682300	maternal	classic gDMR
SNU13	22	41682488	41682489	maternal	classic gDMR
MCCC1	3	183099357	183099358	maternal	Placenta gDMR
PDE4D	5	59039543	59039544	maternal	Placenta gDMR
GLIS3	9	4299658	4299659	maternal	Placenta gDMR
GLIS3	9	4299933	4299934	maternal	Placenta gDMR
FAM196A/DOCK1	10	127196079	127196080	maternal	Placenta gDMR
FAM196A/DOCK1	10	127196552	127196553	maternal	Placenta gDMR
FAM196A/DOCK1	10	127196753	127196754	maternal	Placenta gDMR
FAM196A/DOCK1	10	127196763	127196764	maternal	Placenta gDMR
FAM196A/DOCK1	10	127196773	127196774	maternal	Placenta gDMR
ZC3H12C	11	110092986	110092987	maternal	Placenta gDMR
ZC3H12C	11	110093122	110093123	maternal	Placenta gDMR
N4BP2L1	13	32427782	32427783	maternal	Placenta gDMR
N4BP2L1	13	32428018	32428019	maternal	Placenta gDMR
FAM20A	17	68600986	68600987	maternal	Placenta gDMR
ZNF396	18	35377015	35377016	maternal	Placenta gDMR
DNMT1	19	10194685	10194686	maternal	Placenta gDMR
DNMT1	19	10194926	10194927	maternal	Placenta gDMR
MIR512/C19MC	19	53647874	53647875	maternal	Placenta gDMR
MIR512/C19MC	19	53648272	53648273	maternal	Placenta gDMR
