# Supplementary material for: A KHDC3L mutation resulting in recurrent hydatidiform mole causes genome-wide DNA methylation loss in oocytes and persistent imprinting defects post-fertilisation
Source: Genome Med. 2019 Dec 17;11:84. doi: 10.1186/s13073-019-0694-y (PMC6918611; doi:10.1186/s13073-019-0694-y)
Supplement: Supplementary file 2 — Additional file 2 : Table S2: Pyrosequencing primer sequences; .xls, 12 KB. [file 13073_2019_694_MOESM2_ESM.xlsx]

## Sheet: Sheet1
Additional file 2: Supplementary Table 2: Pyrosequencing Primer Sequences
Region	Forward primer	Reverse primer	Sequencing primer	Amplicon coordinates (hg19)
KCNQ1OT1	GGAGAGTATTGTTTAGGTTAGGTTGTAT	bio-CCTCCCCATCTCTCTAAAAAAATTTAA	GGTTAGGTTGTATTGTTG	chr11:2,720,485-2,720,644
H19	bio-GTGGTTTTTATGACTGTTTTATTTTTGATGA	ACTTCCCCTTCAATCTCACCA	TACAAAATTAATTATAACTATAAAAT	chr11:2,021,880-2,022,088
PLAGL1	GTTAAGTGGTAGGAGGAGGTTT	bio-CTATACCTAAACCACCTTAACTTTACCC	GGTAGGAGGAGGTTT	chr6:144,329,595-144,329,725
MEST	bio-AATAAAGGGGGTTTTGTTTTTTTAAT	AACCCACCACCAAACTAAT	TAACCACTATAACCAAAATTAC	chr7:130,131,089-130,131,334
