# Supplementary material for: A KHDC3L mutation resulting in recurrent hydatidiform mole causes genome-wide DNA methylation loss in oocytes and persistent imprinting defects post-fertilisation
Source: Genome Med. 2019 Dec 17;11:84. doi: 10.1186/s13073-019-0694-y (PMC6918611; doi:10.1186/s13073-019-0694-y)
Supplement: Supplementary file 4 — Additional file 4 : Table S3. Summary of statistical analysis in Figures and Supplementary Figures; .xls, 24 KB. [file 13073_2019_694_MOESM4_ESM.xlsx]

## Sheet: Figures
Additional file 4: Supplementary Table 3: Summary of statistical analysis
Figure		probe number	Control placentas				KHDC3L c.1A>G mole				Statistical test	P-value	median of differences
			replicate number	25% percentile	median	75% percentile	replicate number	25% percentile	median	75% percentile
1D	maternal gDMRs	43	grouped data*	45.11	47.77	52.93	grouped data*	14.89	24.32	38.51	Wilcoxon	P<0.0001	-24.22
1E	Placenta methylated CGIs	937	grouped data*	74.07	82.25	86.49	grouped data*	68.58	76.22	81.63	Wilcoxon	P<0.0001	-4.4
	Placenta unmethylated CGIs	11728	grouped data*	5.85	6.9	9.25	grouped data*	8.81	10.97	14.6	Wilcoxon	P<0.0001	3.63
	non-CGI regions	48581	grouped data*	46.55	59.34	70.14	grouped data*	37.2	46.34	57.36	Wilcoxon	P<0.0001	-9.77
Figure		probe number	Control oocytes (Zhu 2018)				KHDC3L c.1A>G oocytes				Statistical test	P-value	median of differences/difference between means**
			replicate number	25% percentile	median	75% percentile	replicate number	25% percentile	median	75% percentile
2A	Global CpG methylation	16448	32	36.32	37.11	38.17	5	20.65	22.9	24.68	Unpaired two-tailed t-test	P<0.0001	14.62±0.7529
2D	methylated domains	7458	grouped data*	77.45	84.39	88.09	grouped data*	41.13	49.1	56.24	Wilcoxon	P<0.0001	-32.91
	unmethylated domains	6535	grouped data*	14.89	19.2	24.41	grouped data*	7.137	10.27	14.3	Wilcoxon	P<0.0001	-7.931
2E	methylated CGIs	2366	grouped data*	80.11	88.34	93.03	grouped data*	34.69	53.41	67.31	Wilcoxon	P<0.0001	-34.17
	unmethylated CGIs	16966	grouped data*	0.9099	1.411	2.455	grouped data*	0.3735	1.138	2.004	Wilcoxon	P<0.0001	-0.4234
2F	maternal gDMRs***	46	grouped data*	72.29	84.67	92.51	grouped data*	26.39	45.43	56.51	Wilcoxon	P<0.0001	-40.36
2H	Methylated ZFP57 binding sites	390	32	61.61	70.29	85.85	5	18.35	28.33	34.52	Unpaired two-tailed t-test	P<0.0001	41.88±5.347
Figure		probe number	Control blastocyst/placentas				KHDC3L c.1A>G embryo/mole				Statistical test	P-value	median of differences
			replicate number	25% percentile	median	75% percentile	replicate number	25% percentile	median	75% percentile
3C	maternal gDMRs***	38	grouped data*	0.4151	0.4378	0.4724	grouped data*	0.09996	0.3193	0.4846	Wilcoxon	p=0.0125	-0.1186
	maternal methylated domains	285	grouped data*	0.3967	0.4336	0.472	grouped data*	0.4383	0.5362	0.6424	Wilcoxon	P<0.0001	0.1017
	paternal methylated domains	2471	grouped data*	0.1591	0.2183	0.27	grouped data*	0.1423	0.1952	0.2646	Wilcoxon	P<0.0001	-0.00673
	maternal methylated CGIs	735	grouped data*	0.3836	0.4312	0.4716	grouped data*	0.07979	0.1799	0.363	Wilcoxon	P<0.0001	-0.2241
	paternal methylated CGIs	299	grouped data*	0.08172	0.1312	0.2155	grouped data*	0.03609	0.0937	0.1978	Wilcoxon	P<0.0001	-0.04181
3D	maternal gDMRs (mole)	40	grouped data*	0.4957	0.5394	0.6001	grouped data*	0.4274	0.628	0.7786	Wilcoxon	P=0.0662	0.07263
* In the case of grouped data analysis, biogological replicates were grouped and probes were used as technical replicates for statistical comparison.
** Wilcoxon signed-rank test calculates median of differences. T-test calculates difference between means.
*** Probes for maternal gDMRs may also be included in the (maternal) methylated domains and the methylated CGIs

## Sheet: Supplementary figures
Additional file 4: Supplementary Table 3: Summary of statistical analysis
Figure		probe number	Control placentas				KHDC3L c.1A>G mole				Statistical test	P-value	Difference between means
			replicate number	25% percentile	median	75% percentile	replicate number	25% percentile	median	75% percentile
S3D	KCNQ1OT1		2	53	60	65	1	22	26	34	Two-tailed T-test	6.83107e-10	-31.5833
	PLAGL1		2	40	46	50	1	19	21	26	Two-tailed T-test	7.17704e-12	-23.6364
	MEST		2	40	46	48	1	12	16	22	Two-tailed T-test	0.000176325	-25.6
	H19		2	47	50	53	1	42	49	55	Two-tailed T-test	0.531079	5
S3E	gDMRs vs methylated CGIs	43 vs 937	grouped data*				grouped data*				Brown-Forsythe and Welsh ANOVA + Dunnett's T3 multiple comparisons test	P<0.0001
	gDMRs vs unmethylated CGIs	43 vs 11728	grouped data*				grouped data*					P<0.0001
	gDMRs vs non-CGI regions	43 vs 48581	grouped data*				grouped data*					P = 0.0031
Figure		probe number	Control oocytes (Zhu 2018)				KHDC3L c.1A>G oocytes				Statistical test	P-value	median of differences
			replicate number	25% percentile	median	75% percentile	replicate number	25% percentile	median	75% percentile
S5C	Non-CpG methylation		32	2.37	2.88	3.63	5	1.84	2.54	3.04	Mann-Whitney test	P=0.1583	-0.3364
Figure		probe number	Control oocytes (Zhu 2018)				KHDC3L c.1A>G oocytes				Statistical test	P-value	median of differences
			replicate number	25% percentile	median	75% percentile	replicate number	25% percentile	median	75% percentile
S6E	Repetitive elements - ERV	109	grouped data*	11.51	17.69	26.8	grouped data*	7.14	15	3.04	Wilcoxon	P<0.0001	-6.435
	Repetitive elements - L1	32	grouped data*	9.537	15.52	21.8	grouped data*	6.976	11.51	22.87	Wilcoxon	P<0.0001	-3.693
	Repetitive elements - LTR	7	grouped data*	10.72	14.06	28.46	grouped data*	11.29	29.94	37.14	Wilcoxon	P=0.5781 (n.s.)	0.336
	Repetitive elements - SINE	13	grouped data*	29.73	43.87	46.04	grouped data*	25.3	28.76	31.89	Wilcoxon	P=0.0002	-8.131
* In the case of grouped data analysis, biogological replicates were grouped and probes were used as technical replicates for statistical comparison.
