# Supplementary material for: A KHDC3L mutation resulting in recurrent hydatidiform mole causes genome-wide DNA methylation loss in oocytes and persistent imprinting defects post-fertilisation
Source: Genome Med. 2019 Dec 17;11:84. doi: 10.1186/s13073-019-0694-y (PMC6918611; doi:10.1186/s13073-019-0694-y)
Supplement: Supplementary file 5 — Additional file 5 : Table S4. Hypomethylated regions in KHDC3Lc.1A>G mole; .xls, 56 KB [file 13073_2019_694_MOESM5_ESM.xlsx]

## Sheet: Hypometh regions KHDC3L mole
					Additional file 5: Supplementary Table 4: Hypomethylated Regions in KHDC3L mole
20kb window regions			Cpg Cov	Genes	Control_Placentas avg methylation	KHDC3L_BiCHM avg methylation	KHDC3L_BiCHM/Control placentas ratio	DMR	Chr	Start	End	DMR_type	Reference
chr5	59020001	59040000	14	AC092343.1,PDE4D	0.482429	0.147714	0.306189	PDE4D	chr5	59038849	59040127	Placenta-specific gDMRs	NA
chr9	4280001	4300000	18	AL162419.1,GLIS3	0.454	0.174556	0.384484	GLIS3	chr9	4298157	4300432	Placenta-specific gDMRs	NA
chr10	63460001	63480000	18	JMJD1C-AS1,JMJD1C	0.480389	0.1955	0.406962	JMJD1C	chr10	63464681	63466239	Other placenta-specific DMRs [Hanna et al. 2016]	NA
chr9	37800001	37820000	13	EXOSC3,DCAF10,AL138752.2	0.557385	0.228385	0.409743	DCAF10	chr9	37800487	37801322	Placenta-specific gDMRs	NA
chr2	53760001	53780000	19	CHAC2,ASB3,GPR75-ASB3	0.505947	0.212105	0.419224	NA	NA	NA	NA	NA	NA
chr12	64820001	64840000	20	TBC1D30	0.465	0.2038	0.43828	TBC1D30	chr12	64824289	64825089	Other placenta-specific DMRs [Hanna et al. 2016]	Pre-identified in NLRP7 mole [Sanchez-Delgado et al .2015]
chr5	59340001	59360000	10	PDE4D	0.5451	0.249	0.456797	NA	NA	NA	NA	NA	NA
chr12	29140001	29160000	23	AC012150.2,AC012150.1,FAR2	0.496435	0.227174	0.457611	NA	NA	NA	NA	NA	NA
chr19	10180001	10200000	18	DNMT1	0.5025	0.23	0.457711	DNMT1	chr19	10193746	10195367	Placenta-specific gDMRs	NA
chr7	105580001	105600000	12	YBX1P2,EFCAB10	0.47875	0.221167	0.461967	NA	NA	NA	NA	NA	NA
chr18	63180001	63200000	17	BCL2	0.741882	0.350941	0.473042	NA	NA	NA	NA	NA	NA
chr3	36380001	36400000	12	STAC	0.37	0.175167	0.473423	NA	NA	NA	NA	NA	NA
chr10	30800001	30820000	10	NA	0.6328	0.3051	0.482143	NA	NA	NA	NA	NA	NA
chr1	59920001	59940000	15	CYP2J2	0.503	0.244133	0.485355	NA	NA	NA	NA	NA	NA
chr12	103480001	103500000	18	C12orf42	0.407944	0.199444	0.488901	NA	NA	NA	NA	NA	NA
chr6	106500001	106520000	21	CRYBG1	0.561381	0.276571	0.492663	AIM1	chr6	106511660	106513095	Placenta-specific gDMRs	NA
chr11	93480001	93500000	12	SMCO4	0.734167	0.363917	0.495687	NA	NA	NA	NA	NA	NA
chr5	150260001	150280000	12	CAMK2A	0.628167	0.315917	0.502919	NA	NA	NA	NA	NA	NA
chr7	94060001	94080000	11	AC003092.1,AC003092.2	0.660909	0.335818	0.508116	NA	NA	NA	NA	NA	NA
chr16	56300001	56320000	10	AC009102.1,AC009102.3,GNAO1	0.6033	0.3068	0.508536	NA	NA	NA	NA	NA	NA
chr10	127180001	127200000	18	DOCK1,INSYN2	0.505111	0.257444	0.509679	FAM196A/DOCK1	chr10	127195546	127196928	Placenta-specific gDMRs	NA
chr12	5940001	5960000	11	ANO2,VWF	0.448818	0.229364	0.511039	NA	NA	NA	NA	NA	NA
chr5	95720001	95740000	25	AC008840.1,RHOBTB3	0.48072	0.24568	0.511067	RHOBTB3	chr5	95730864	95732388	Other placenta-specific DMRs [Hanna et al. 2016]	Pre-identified in NLRP7 mole [Sanchez-Delgado et al .2015]
chr12	91180001	91200000	11	AC007115.1,DCN	0.622545	0.323091	0.518984	NA	NA	NA	NA	NA	NA
chr7	87340001	87360000	17	RF02195,RF02196,TP53TG1,CROT	0.444471	0.231471	0.520778	NA	NA	NA	NA	NA	NA
chr1	160860001	160880000	10	ITLN1,CD244	0.7235	0.3771	0.521216	NA	NA	NA	NA	NA	NA
chr2	74320001	74340000	11	AC006030.1,SLC4A5	0.619	0.324	0.523425	NA	NA	NA	NA	NA	NA
chr19	56840001	56860000	23	MIMT1,AC004792.1,ZIM2,PEG3	0.504087	0.26413	0.523978	PEG3:TSS-DMR	chr19	56837125	56841903	Classical imprinted maternal gDMRs	NA
chr11	10540001	10560000	18	RNF141,MRVI1-AS1,LYVE1	0.449444	0.235556	0.524104	RNF141	chr11	10540523	10541755	Other placenta-specific DMRs [Hanna et al. 2016]	Pre-identified in NLRP7 mole [Sanchez-Delgado et al .2015]
chr11	122100001	122120000	27	BLID,MIR100HG	0.693667	0.365148	0.526403	NA	NA	NA	NA	NA	NA
chr15	40480001	40500000	12	AC013356.1,AC091045.1	0.4695	0.248	0.528222	NA	NA	NA	NA	NA	NA
chr1	41720001	41740000	10	HIVEP3	0.4976	0.2636	0.529743	NA	NA	NA	NA	NA	NA
chr11	130660001	130680000	10	MIR8052,C11orf44	0.5665	0.3002	0.529921	NA	NA	NA	NA	NA	NA
chr7	22080001	22100000	10	NA	0.5718	0.3031	0.53008	RAPGEF5	chr7	22082855	22083697	Other placenta-specific DMRs [Hanna et al. 2016]	NA
chr18	63200001	63220000	10	AC022726.2,BCL2	0.7332	0.3888	0.530278	NA	NA	NA	NA	NA	NA
chr8	129680001	129700000	15	AC103718.1,CCDC26	0.763733	0.405867	0.531425	NA	NA	NA	NA	NA	NA
chr4	88680001	88700000	16	RNU6-33P,NAP1L5,HERC3	0.600437	0.319312	0.5318	NAP1L5:TSS-DMR	chr4	88697033	88698086	Classical imprinted maternal gDMRs	NA
chr4	73700001	73720000	12	AC112518.1	0.633167	0.336917	0.532114	NA	NA	NA	NA	NA	NA
chr1	66340001	66360000	14	PDE4B	0.719857	0.383571	0.532844	NA	NA	NA	NA	NA	NA
chr7	130480001	130500000	81	MESTIT1,RF02148,RF02149,RF02150,AC007938.2,MIR335,AC007938.1,MEST	0.510383	0.272346	0.533611	MEST:alt-TSS-DMR	chr7	130490281	130494547	Classical imprinted maternal gDMRs	NA
chr2	31200001	31220000	10	CAPN14	0.7173	0.383	0.533947	NA	NA	NA	NA	NA	NA
chr1	160700001	160720000	12	CD48	0.61675	0.330333	0.535603	NA	NA	NA	NA	NA	NA
chr7	11820001	11840000	11	AC073109.1,THSD7A	0.473727	0.254182	0.536557	NA	NA	NA	NA	NA	NA
chr1	108180001	108200000	15	AL359258.2,SLC25A24	0.606867	0.325733	0.536746	NA	NA	NA	NA	NA	NA
chr7	66400001	66420000	10	GTF2IP9,TPST1,LINC00174	0.4993	0.268	0.536751	NA	NA	NA	NA	NA	NA
chr7	130860001	130880000	11	MIR29A,MIR29B1,LINC00513,LINC-PINT,AC016831.6	0.716455	0.387273	0.540541	NA	NA	NA	NA	NA	NA
chr12	111380001	111400000	10	HSPA8P14,LINC02356	0.4316	0.2333	0.540547	NA	NA	NA	NA	NA	NA
chr15	69300001	69320000	14	PAQR5	0.746929	0.404929	0.542125	NA	NA	NA	NA	NA	NA
chr7	20760001	20780000	17	ABCB5	0.441412	0.239824	0.54331	NA	NA	NA	NA	NA	NA
chr10	70560001	70580000	10	PALD1	0.6374	0.3466	0.543772	NA	NA	NA	NA	NA	NA
chr5	67180001	67200000	14	CD180	0.693857	0.377571	0.544163	NA	NA	NA	NA	NA	NA
chr10	96340001	96360000	16	OPALIN	0.612187	0.334313	0.546095	NA	NA	NA	NA	NA	NA
chr1	186440001	186460000	11	AL596220.1,PDC	0.728545	0.398727	0.547292	NA	NA	NA	NA	NA	NA
chr1	192620001	192640000	10	RGS13,AL390957.1	0.6317	0.3461	0.547887	NA	NA	NA	NA	NA	NA
chr1	20160001	20180000	14	Z98257.1,PLA2G2C	0.692214	0.380214	0.549273	NA	NA	NA	NA	NA	NA
chr6	144000001	144020000	22	HYMAI,RF02143,PLAGL1	0.553318	0.304182	0.549741	PLAGL1:alt-TSS-DMR	chr6	144006941	144008751	Classical imprinted maternal gDMRs	NA
chr1	41700001	41720000	11	HIVEP3	0.686091	0.377455	0.550152	NA	NA	NA	NA	NA	NA
chr6	16740001	16760000	12	ATXN1	0.47825	0.263167	0.55027	NA	NA	NA	NA	NA	NA
chr1	235840001	235860000	12	LYST-AS1,MIR1537,LYST	0.720583	0.396917	0.550827	NA	NA	NA	NA	NA	NA
chr12	91160001	91180000	13	DCN	0.447077	0.246308	0.550929	NA	NA	NA	NA	NA	NA
chr9	4300001	4320000	14	AL162419.1,GLIS3	0.544429	0.300286	0.551561	GLIS3	chr9	4298157	4300432	Placenta-specific gDMRs	NA
chr7	24280001	24300000	23	NPY	0.455174	0.251478	0.552488	NPY	chr7	24283509	24285752	Other placenta-specific DMRs [Hanna et al. 2016]	Pre-identified in NLRP7 mole [Sanchez-Delgado et al .2015]
chr10	43220001	43240000	18	RASGEF1A	0.428167	0.236611	0.552615	NA	NA	NA	NA	NA	NA
chr20	58880001	58900000	72	AL121917.1,GNAS	0.436528	0.241278	0.55272	GNAS-A/B:TSS-DMR	chr20	58888210	58890146	Maternal secondary DMRs	NA
chr2	46800001	46820000	15	LINC01119,LINC01118	0.668133	0.3696	0.553183	NA	NA	NA	NA	NA	NA
chr1	84160001	84180000	14	PRKACB	0.710143	0.392857	0.553209	NA	NA	NA	NA	NA	NA
chr20	32000001	32020000	22	RNA5SP481,CCM2L,XKR7	0.395955	0.219455	0.554242	NA	NA	NA	NA	NA	NA
chr6	39320001	39340000	10	KCNK16,KIF6	0.6877	0.3814	0.554602	NA	NA	NA	NA	NA	NA
chr8	123540001	123560000	18	FBXO32	0.216056	0.119889	0.554898	NA	NA	NA	NA	NA	NA
chr10	95380001	95400000	10	SORBS1	0.7334	0.4071	0.555086	NA	NA	NA	NA	NA	NA
chr17	20060001	20080000	12	SPECC1	0.550667	0.305917	0.555539	NA	NA	NA	NA	NA	NA
chr17	68600001	68620000	11	FAM20A,LINC01482	0.552818	0.307727	0.556652	FAM20A	chr17	68600858	68601359	Placenta-specific gDMRs	NA
chr6	134940001	134960000	10	AL445190.1,ALDH8A1	0.5876	0.3273	0.557012	NA	NA	NA	NA	NA	NA
chr12	22320001	22340000	19	ST8SIA1	0.502895	0.280368	0.557509	ST8SIA1	chr12	22334285	22335531	Other placenta-specific DMRs [Hanna et al. 2016]	Pre-identified in NLRP7 mole [Sanchez-Delgado et al .2015]
chr8	140080001	140100000	14	PEG13,TRAPPC9	0.620286	0.346071	0.557923	PEG13:TSS-DMR	chr8	140098048	140100982	Classical imprinted maternal gDMRs	NA
chr5	59200001	59220000	10	PDE4D	0.6889	0.3844	0.557991	NA	NA	NA	NA	NA	NA
chr1	30880001	30900000	15	SDC3	0.701067	0.391933	0.559053	NA	NA	NA	NA	NA	NA
chr1	17360001	17380000	10	PADI4,PADI6	0.5581	0.3123	0.559577	NA	NA	NA	NA	NA	NA
chr6	127900001	127920000	10	MRPS17P5,THEMIS	0.6775	0.3792	0.559705	NA	NA	NA	NA	NA	NA
chr5	77120001	77140000	10	ZBED3-AS1,AC008581.2,AC022414.1	0.7281	0.4078	0.560088	NA	NA	NA	NA	NA	NA
chr10	114700001	114720000	10	NA	0.5276	0.2956	0.560273	NA	NA	NA	NA	NA	NA
chr15	74740001	74760000	16	CYP1A2	0.676063	0.379563	0.561431	NA	NA	NA	NA	NA	NA
chr6	2380001	2400000	10	GMDS-DT	0.7227	0.4058	0.561505	NA	NA	NA	NA	NA	NA
chr11	45200001	45220000	10	PRDM11,AC103681.2	0.7569	0.4255	0.562161	NA	NA	NA	NA	NA	NA
chr22	41740001	41760000	13	RF00019,MEI1	0.580385	0.326308	0.562227	NA	NA	NA	NA	NA	NA
chr1	30400001	30420000	12	AL161638.2,AL161638.1	0.61125	0.34375	0.562372	NA	NA	NA	NA	NA	NA
chr7	26620001	26640000	11	C7orf71	0.653091	0.367636	0.562918	NA	NA	NA	NA	NA	NA
chr3	66480001	66500000	12	LRIG1	0.66825	0.376333	0.563162	NA	NA	NA	NA	NA	NA
chr4	4340001	4360000	12	NSG1	0.673833	0.379917	0.563814	NA	NA	NA	NA	NA	NA
chr14	24340001	24360000	16	RIPK3,RF00026	0.471687	0.266	0.563933	NA	NA	NA	NA	NA	NA
chr11	124440001	124460000	10	OR8B8	0.561	0.3169	0.564884	NA	NA	NA	NA	NA	NA
chr11	120300001	120320000	10	POU2F3	0.6037	0.3416	0.565844	NA	NA	NA	NA	NA	NA
chr3	157100001	157120000	12	LINC00881,LINC00880	0.493167	0.27925	0.566239	NA	NA	NA	NA	NA	NA
chr1	206940001	206960000	12	PIGR,FCAMR	0.625083	0.354	0.566324	NA	NA	NA	NA	NA	NA
chr18	62440001	62460000	12	ACTBP9	0.567333	0.322	0.567568	NA	NA	NA	NA	NA	NA
chr1	84380001	84400000	13	SAMD13,UOX,DNASE2B	0.688308	0.392	0.569513	NA	NA	NA	NA	NA	NA
chr2	108920001	108940000	11	EDAR	0.677455	0.385909	0.569646	NA	NA	NA	NA	NA	NA
chr3	39460001	39480000	10	MOBP	0.6403	0.365	0.570045	NA	NA	NA	NA	NA	NA
chr12	5480001	5500000	22	NTF3	0.793318	0.452636	0.570561	NA	NA	NA	NA	NA	NA
chr13	101900001	101920000	11	FGF14	0.455455	0.259909	0.570659	NA	NA	NA	NA	NA	NA
chr12	49880001	49900000	11	FAIM2	0.518	0.295727	0.570902	NA	NA	NA	NA	NA	NA
chr1	215000001	215020000	11	KCNK2	0.642545	0.367636	0.572156	NA	NA	NA	NA	NA	NA
chr1	41800001	41820000	11	HIVEP3	0.564909	0.323455	0.572578	NA	NA	NA	NA	NA	NA
chr1	152700001	152720000	16	LCE4A,C1orf68	0.542375	0.310875	0.573174	NA	NA	NA	NA	NA	NA
chr11	10560001	10580000	12	MRVI1-AS1,LYVE1,MRVI1	0.6955	0.398833	0.573448	NA	NA	NA	NA	NA	NA
chr2	85700001	85720000	11	NA	0.581636	0.333909	0.574086	NA	NA	NA	NA	NA	NA
chr3	69420001	69440000	10	FRMD4B	0.5153	0.2959	0.574229	NA	NA	NA	NA	NA	NA
chr3	192400001	192420000	17	FGF12	0.425059	0.244294	0.57473	FGF12	chr3	192408234	192409668	Other placenta-specific DMRs [Hanna et al. 2016]	NA
chr3	133120001	133140000	12	TMEM108	0.57825	0.332667	0.575299	NA	NA	NA	NA	NA	NA
chr1	221720001	221740000	13	DUSP10	0.774769	0.445769	0.575357	NA	NA	NA	NA	NA	NA
chr11	2700001	2720000	39	KCNQ1	0.597333	0.343769	0.575507	KCNQ1OT1:TSS-DMR	chr11	2698718	2701029	Classical imprinted maternal gDMRs	NA
chr5	150080001	150100000	11	RPL7P1,RF00019,CSF1R	0.573364	0.33	0.575551	NA	NA	NA	NA	NA	NA
chr5	154080001	154100000	10	MFAP3	0.6633	0.3821	0.576059	NA	NA	NA	NA	NA	NA
chr5	137720001	137740000	17	KLHL3	0.652529	0.376235	0.57658	NA	NA	NA	NA	NA	NA
chr3	46400001	46420000	24	CCRL2,LINC02009,AC098613.1	0.564375	0.325667	0.577039	NA	NA	NA	NA	NA	NA
chr15	92640001	92660000	26	FAM174B	0.599846	0.346346	0.577392	NA	NA	NA	NA	NA	NA
chr11	45180001	45200000	12	PRDM11	0.631917	0.365333	0.578135	PRDM11	chr11	45180190	45181006	Other placenta-specific DMRs [Hanna et al. 2016]	NA
chr5	141800001	141820000	11	NA	0.439636	0.254273	0.578371	NA	NA	NA	NA	NA	NA
chr16	57000001	57020000	16	AC023825.1,NLRC5	0.677188	0.391813	0.578588	NA	NA	NA	NA	NA	NA
chr1	172140001	172160000	14	DNM3OS,MIR199A2,DNM3	0.515143	0.298143	0.578758	NA	NA	NA	NA	NA	NA
chr11	44060001	44080000	23	AC134775.1,ACCS	0.530478	0.307304	0.579297	NA	NA	NA	NA	NA	NA
chr11	35180001	35200000	11	CD44	0.786818	0.456091	0.579665	NA	NA	NA	NA	NA	NA
chr12	92720001	92740000	16	PLEKHG7	0.630437	0.3655	0.579756	NA	NA	NA	NA	NA	NA
chr3	127840001	127860000	10	MGLL	0.6794	0.3948	0.581101	NA	NA	NA	NA	NA	NA
chr5	59580001	59600000	10	PDE4D	0.6122	0.3558	0.581183	NA	NA	NA	NA	NA	NA
chr6	159060001	159080000	10	AL035530.1,AL035530.2,AL356417.3	0.608	0.3537	0.581743	NA	NA	NA	NA	NA	NA
chr3	25420001	25440000	19	RARB	0.431632	0.251105	0.581758	NA	NA	NA	NA	NA	NA
chr5	154360001	154380000	10	GALNT10,SAP30L-AS1	0.7347	0.4275	0.58187	NA	NA	NA	NA	NA	NA
chr11	92860001	92880000	10	FAT3	0.6689	0.3893	0.582	NA	NA	NA	NA	NA	NA
chr8	29860001	29880000	11	AC131254.3	0.472545	0.275091	0.582147	NA	NA	NA	NA	NA	NA
chr1	66760001	66780000	10	TCTEX1D1	0.6346	0.3696	0.582414	NA	NA	NA	NA	NA	NA
chr1	206920001	206940000	20	FCMR,PIGR	0.63775	0.3715	0.582517	NA	NA	NA	NA	NA	NA
chr17	40560001	40580000	10	CCR7	0.6329	0.3688	0.582714	NA	NA	NA	NA	NA	NA
chr4	73720001	73740000	11	NA	0.640273	0.373182	0.582848	NA	NA	NA	NA	NA	NA
chr10	22920001	22940000	12	ARMC3	0.430167	0.250833	0.583107	NA	NA	NA	NA	NA	NA
chr11	79400001	79420000	10	MIR708,TENM4	0.5257	0.3066	0.583222	NA	NA	NA	NA	NA	NA
chr10	86680001	86700000	11	LDB3	0.695455	0.405636	0.583268	NA	NA	NA	NA	NA	NA
chr6	45920001	45940000	12	CLIC5	0.736417	0.42975	0.583569	NA	NA	NA	NA	NA	NA
chr6	53640001	53660000	10	KLHL31	0.3988	0.2329	0.584002	NA	NA	NA	NA	NA	NA
chr7	26380001	26400000	13	AC004540.1	0.333231	0.194769	0.584488	NA	NA	NA	NA	NA	NA
chr4	87960001	87980000	11	SPP1	0.567727	0.332182	0.585108	NA	NA	NA	NA	NA	NA
chr11	93520001	93540000	20	SRP14P2,SMCO4	0.648	0.37945	0.585571	NA	NA	NA	NA	NA	NA
chr5	7740001	7760000	10	ADCY2,AC093305.1	0.6025	0.353	0.585892	NA	NA	NA	NA	NA	NA
chr11	15620001	15640000	10	AC073172.1	0.6953	0.4074	0.585934	NA	NA	NA	NA	NA	NA
chr8	85340001	85360000	11	CA1	0.614545	0.360091	0.585947	NA	NA	NA	NA	NA	NA
chr2	64480001	64500000	12	LINC01805	0.564083	0.33075	0.58635	NA	NA	NA	NA	NA	NA
chr11	110080001	110100000	19	RDX,ZC3H12C	0.499211	0.292789	0.586505	ZC3H12C	chr11	110092612	110094250	Placenta-specific gDMRs	NA
chr1	245580001	245600000	15	KIF26B	0.747133	0.438267	0.586598	NA	NA	NA	NA	NA	NA
chr5	179940001	179960000	15	AC010285.2,RNF130	0.760067	0.445933	0.586703	NA	NA	NA	NA	NA	NA
chr11	102940001	102960000	17	MMP13	0.702412	0.412176	0.586802	NA	NA	NA	NA	NA	NA
chr7	8100001	8120000	10	AC006042.1,ICA1	0.7581	0.4453	0.58739	NA	NA	NA	NA	NA	NA
chr22	24500001	24520000	19	AP000355.1,UPB1	0.603316	0.354474	0.587543	NA	NA	NA	NA	NA	NA
chr11	122860001	122880000	10	CRTAM	0.4232	0.2487	0.587665	NA	NA	NA	NA	NA	NA
chr7	70720001	70740000	11	AUTS2	0.453	0.266273	0.587799	NA	NA	NA	NA	NA	NA
chr1	171640001	171660000	10	MYOC	0.5301	0.3116	0.587814	NA	NA	NA	NA	NA	NA
chr8	10420001	10440000	11	AC104964.2,MSRA	0.522273	0.307182	0.588164	NA	NA	NA	NA	NA	NA
chr1	198620001	198640000	13	PTPRC	0.627615	0.369154	0.588185	NA	NA	NA	NA	NA	NA
chr5	148300001	148320000	12	SPINK7,PGBD4P3,AC091948.1	0.440917	0.259667	0.588925	NA	NA	NA	NA	NA	NA
chr10	79420001	79440000	11	ZCCHC24	0.622818	0.366818	0.588965	NA	NA	NA	NA	NA	NA
chr18	63980001	64000000	12	SERPINB8,HMSD	0.658167	0.387667	0.58901	NA	NA	NA	NA	NA	NA
chr11	122080001	122100000	10	MIR125B1,MIR100HG	0.6115	0.3604	0.58937	NA	NA	NA	NA	NA	NA
chr7	149680001	149700000	13	NA	0.439846	0.259385	0.589717	TRNA_Cys	chr7	149692353	149692850	Other placenta-specific DMRs [Hanna et al. 2016]	NA
chr15	39820001	39840000	11	GPR176	0.713182	0.420636	0.589802	NA	NA	NA	NA	NA	NA
chr6	38480001	38500000	12	BTBD9-AS1,BTBD9	0.740333	0.43675	0.589937	NA	NA	NA	NA	NA	NA
chr4	156640001	156660000	10	LINC02272,AC096736.2	0.6736	0.3976	0.590261	NA	NA	NA	NA	NA	NA
chr11	102520001	102540000	10	MMP7	0.5154	0.3043	0.590415	NA	NA	NA	NA	NA	NA
chr3	32940001	32960000	13	CCR4	0.622769	0.368	0.590909	NA	NA	NA	NA	NA	NA
chr1	178860001	178880000	10	ANGPTL1,RALGPS2	0.5612	0.3317	0.591055	NA	NA	NA	NA	NA	NA
chr2	170340001	170360000	11	MYO3B,AC012594.1	0.665909	0.393636	0.591126	NA	NA	NA	NA	NA	NA
chr6	43720001	43740000	10	AL136131.2	0.6564	0.3881	0.591255	NA	NA	NA	NA	NA	NA
chr11	124920001	124940000	16	HEPN1,HEPACAM	0.583125	0.345	0.59164	NA	NA	NA	NA	NA	NA
chr22	22680001	22700000	11	IGLV3-25,AC244250.2,AC244250.1,IGLV3-24,IGLV2-23	0.528545	0.312727	0.591675	NA	NA	NA	NA	NA	NA
chr8	85240001	85260000	21	AC011773.2,CA13,AC011773.3	0.352381	0.208571	0.591892	NA	NA	NA	NA	NA	NA
chr11	102600001	102620000	14	MMP20,AP000851.1	0.586929	0.347786	0.592552	NA	NA	NA	NA	NA	NA
chr2	188960001	188980000	10	MIR1245A,MIR1245B,COL3A1	0.4566	0.2706	0.592641	NA	NA	NA	NA	NA	NA
chr8	123680001	123700000	10	ANXA13	0.6764	0.4009	0.592697	NA	NA	NA	NA	NA	NA
chr11	35040001	35060000	10	NA	0.6254	0.371	0.59322	NA	NA	NA	NA	NA	NA
chr18	62380001	62400000	13	TNFRSF11A	0.537077	0.318769	0.593526	TNFRSF11A	chr18	62384637	62385231	Other placenta-specific DMRs [Hanna et al. 2016]	NA
chr1	201260001	201280000	14	NA	0.527571	0.313143	0.593555	NA	NA	NA	NA	NA	NA
chr3	64220001	64240000	12	PRICKLE2	0.456917	0.27125	0.593653	NA	NA	NA	NA	NA	NA
chr10	79600001	79620000	11	SFTPA1	0.560727	0.333	0.593872	NA	NA	NA	NA	NA	NA
chr17	58540001	58560000	18	C17orf47,SEPT4-AS1,SEPT4,TEX14	0.746833	0.444167	0.594733	NA	NA	NA	NA	NA	NA
chr6	36820001	36840000	10	CPNE5	0.4919	0.2927	0.59504	NA	NA	NA	NA	NA	NA
chr11	75700001	75720000	17	MOGAT2	0.712529	0.424235	0.595393	NA	NA	NA	NA	NA	NA
chr4	92300001	92320000	22	AC112695.1,GRID2	0.407591	0.242773	0.595628	GRID2	chr4	92305094	92306119	Other placenta-specific DMRs [Hanna et al. 2016]	NA
chr7	28420001	28440000	11	CREB5	0.459273	0.273727	0.596002	NA	NA	NA	NA	NA	NA
chr1	46520001	46540000	19	AL136373.1,MKNK1-AS1	0.479737	0.285947	0.59605	NA	NA	NA	NA	NA	NA
chr3	16920001	16940000	10	MIR3714,PLCL2	0.7261	0.433	0.596337	NA	NA	NA	NA	NA	NA
chr20	36040001	36060000	12	NORAD	0.567917	0.33875	0.596478	LOC647979	chr20	36050567	36051764	Other placenta-specific DMRs [Hanna et al. 2016]	NA
chr11	95700001	95720000	11	AP000820.1,AP000820.2	0.522273	0.311545	0.596519	NA	NA	NA	NA	NA	NA
chr1	41620001	41640000	10	AC119676.1,HIVEP3	0.5356	0.3199	0.597274	NA	NA	NA	NA	NA	NA
chr6	105780001	105800000	10	AL591518.1	0.6133	0.3665	0.597587	NA	NA	NA	NA	NA	NA
chr22	22020001	22040000	12	IGLVI-70,IGLV4-69,IGLVI-68,AC245452.4,AC245452.5,IGLV10-54,PRAMENP	0.55025	0.328917	0.597759	NA	NA	NA	NA	NA	NA
chr7	43100001	43120000	23	HECW1,HECW1-IT1,AC005537.1	0.443217	0.265043	0.597999	HECW1	chr7	43112229	43114351	Other placenta-specific DMRs [Hanna et al. 2016]	Pre-identified in NLRP7 mole [Sanchez-Delgado et al .2015]
chr12	57020001	57040000	11	MYO1A,TAC3	0.704636	0.421455	0.598116	NA	NA	NA	NA	NA	NA
chr18	80140001	80160000	18	ADNP2,PARD6G-AS1,PARD6G	0.606278	0.362722	0.598277	NA	NA	NA	NA	NA	NA
chr5	180060001	180080000	14	AC122713.2,RNF130	0.405643	0.242714	0.598345	NA	NA	NA	NA	NA	NA
chr1	173660001	173680000	14	AL139142.2,ANKRD45	0.553	0.330929	0.598424	NA	NA	NA	NA	NA	NA
chr3	124920001	124940000	12	MUC13	0.699333	0.418583	0.598546	NA	NA	NA	NA	NA	NA
chr1	83860001	83880000	11	LINC01725,TTLL7	0.297455	0.178364	0.599633	NA	NA	NA	NA	NA	NA
chr1	17140001	17160000	12	NA	0.550083	0.33025	0.600364	NA	NA	NA	NA	NA	NA
chr3	101940001	101960000	12	RF00019,LINC02085	0.558083	0.335083	0.600418	NA	NA	NA	NA	NA	NA
chr1	109520001	109540000	13	GPR61,AL355310.3	0.567231	0.340615	0.600488	NA	NA	NA	NA	NA	NA
chr8	133120001	133140000	11	TG	0.584091	0.351	0.600934	NA	NA	NA	NA	NA	NA
chr15	38040001	38060000	11	LINC02345	0.630909	0.379182	0.601009	NA	NA	NA	NA	NA	NA
chr11	115200001	115220000	12	CADM1	0.705583	0.42425	0.601276	NA	NA	NA	NA	NA	NA
chr5	122140001	122160000	13	AC010255.2,AC010255.1,ZNF474,AC010255.3	0.640692	0.385769	0.602113	NA	NA	NA	NA	NA	NA
chr6	27540001	27560000	22	NA	0.511955	0.308364	0.602326	NA	NA	NA	NA	NA	NA
chr2	218000001	218020000	16	TNS1	0.510125	0.307563	0.602916	NA	NA	NA	NA	NA	NA
chr21	39640001	39660000	10	B3GALT5,AF064860.1	0.7777	0.469	0.60306	NA	NA	NA	NA	NA	NA
chr2	228180001	228200000	17	SPHKAP	0.435882	0.263059	0.603509	SPHKAP	chr2	228181242	228182069	Other placenta-specific DMRs [Hanna et al. 2016]	NA
chr1	165420001	165440000	11	RXRG	0.593364	0.358273	0.6038	NA	NA	NA	NA	NA	NA
chr4	80200001	80220000	25	PRDM8	0.5164	0.31192	0.604028	NA	NA	NA	NA	NA	NA
chr3	69760001	69780000	16	RN7SL418P,MITF	0.588125	0.35525	0.604038	NA	NA	NA	NA	NA	NA
chr10	42360001	42380000	11	BX322639.1	0.432636	0.261364	0.604119	NA	NA	NA	NA	NA	NA
chr15	79080001	79100000	31	RASGRF1	0.292645	0.176806	0.604167	RASGRF1	chr15	79090206	79091638	Other placenta-specific DMRs [Hanna et al. 2016]	Pre-identified in NLRP7 mole [Sanchez-Delgado et al .2015]
chr9	123340001	123360000	10	CRB2	0.5615	0.3393	0.604274	NA	NA	NA	NA	NA	NA
chr13	32420001	32440000	23	RF00190,AL137247.1,N4BP2L1,N4BP2L2	0.528087	0.319261	0.604561	N4BP2L1	chr13	32427113	32428460	Placenta-specific gDMRs	NA
chr8	123520001	123540000	12	FBXO32	0.708917	0.429083	0.605266	NA	NA	NA	NA	NA	NA
chr3	64200001	64220000	10	PRICKLE2-AS3,PRICKLE2	0.6332	0.3834	0.605496	NA	NA	NA	NA	NA	NA
chr13	43360001	43380000	13	ENOX1	0.578615	0.350385	0.605557	NA	NA	NA	NA	NA	NA
chr7	106660001	106680000	14	CCDC71L,AC004917.1	0.534286	0.323571	0.605615	CCDC71L	chr7	106659652	106662102	Other placenta-specific DMRs [Hanna et al. 2016]	Pre-identified in NLRP7 mole [Sanchez-Delgado et al .2015]
chr8	122860001	122880000	12	ZHX2	0.751667	0.455333	0.605765	NA	NA	NA	NA	NA	NA
chr20	34960001	34980000	13	MYH7B	0.617385	0.374077	0.605906	NA	NA	NA	NA	NA	NA
chr1	177960001	177980000	12	SEC16B,CRYZL2P-SEC16B	0.604667	0.3665	0.606119	NA	NA	NA	NA	NA	NA
chr11	79060001	79080000	11	TENM4	0.767091	0.465273	0.606542	NA	NA	NA	NA	NA	NA
chr18	63880001	63900000	14	SERPINB2,SERPINB10	0.571357	0.346571	0.606576	NA	NA	NA	NA	NA	NA
chr1	24080001	24100000	13	AL591178.1,MYOM3,AL591178.2	0.635	0.385462	0.607026	NA	NA	NA	NA	NA	NA
chr3	157480001	157500000	17	VEPH1	0.395294	0.240118	0.60744	NA	NA	NA	NA	NA	NA
chr5	40900001	40920000	11	RNU7-161P,C7	0.666	0.404909	0.607972	NA	NA	NA	NA	NA	NA
chr12	65120001	65140000	16	APOOP3,WIF1	0.46525	0.28325	0.608812	NA	NA	NA	NA	NA	NA
chr15	39800001	39820000	12	AC023908.1,AC023908.2,GPR176	0.61975	0.377333	0.608848	NA	NA	NA	NA	NA	NA
chr7	12560001	12580000	22	AC005281.1,SCIN	0.516773	0.314682	0.608937	SCIN	chr7	12570281	12571208	Other placenta-specific DMRs [Hanna et al. 2016]	Pre-identified in NLRP7 mole [Sanchez-Delgado et al .2015]
chr1	10700001	10720000	16	CASZ1	0.692438	0.421938	0.609351	NA	NA	NA	NA	NA	NA
chr1	117680001	117700000	10	RF00561	0.5124	0.3123	0.609485	NA	NA	NA	NA	NA	NA
chr4	73420001	73440000	10	AFP,ALB	0.5952	0.3629	0.609711	NA	NA	NA	NA	NA	NA
chr15	60620001	60640000	10	RORA-AS1,RORA	0.5563	0.3393	0.609923	NA	NA	NA	NA	NA	NA
chr5	147080001	147100000	11	PPP2R2B	0.602909	0.367818	0.610072	NA	NA	NA	NA	NA	NA
chr11	65720001	65740000	13	KRT8P26,RNASEH2C	0.452385	0.276	0.6101	NA	NA	NA	NA	NA	NA
chr2	162140001	162160000	11	GCG,AC007750.1	0.556273	0.339545	0.610394	NA	NA	NA	NA	NA	NA
chr11	122200001	122220000	16	MIR100HG	0.521125	0.318188	0.610578	NA	NA	NA	NA	NA	NA
chr5	51360001	51380000	17	AC010478.1	0.547294	0.334176	0.610598	NA	NA	NA	NA	NA	NA
chr8	133040001	133060000	18	MIR7848,TG,SLA	0.685389	0.418778	0.611008	NA	NA	NA	NA	NA	NA
chr6	46860001	46880000	12	ADGRF5	0.55675	0.34025	0.611136	NA	NA	NA	NA	NA	NA
chr3	119540001	119560000	12	CD80	0.487833	0.298917	0.612743	NA	NA	NA	NA	NA	NA
chr16	49640001	49660000	11	ZNF423	0.623909	0.382727	0.613434	NA	NA	NA	NA	NA	NA
chr7	29880001	29900000	12	WIPF3	0.641083	0.393417	0.613675	NA	NA	NA	NA	NA	NA
chr7	139720001	139740000	19	HIPK2	0.657895	0.403737	0.61368	NA	NA	NA	NA	NA	NA
chr11	63000001	63020000	16	SLC22A8	0.56375	0.346062	0.613858	NA	NA	NA	NA	NA	NA
chr1	67300001	67320000	17	IL12RB2	0.594588	0.365235	0.614266	IL12RB2	chr1	67307213	67308042	Other placenta-specific DMRs [Hanna et al. 2016]	NA
chr1	202200001	202220000	26	LGR6	0.575077	0.353385	0.6145	NA	NA	NA	NA	NA	NA
chr1	15280001	15300000	10	FHAD1	0.647	0.3976	0.614529	NA	NA	NA	NA	NA	NA
chr1	153140001	153160000	13	SPRR2C,SPRR2G	0.499769	0.307154	0.614591	NA	NA	NA	NA	NA	NA
chr5	143800001	143820000	11	HMHB1,AC008696.2	0.627	0.385636	0.61505	NA	NA	NA	NA	NA	NA
chr6	149880001	149900000	17	AL355312.5,RAET1E-AS1,CCT7P1,RAET1E,RAET1E-AS1	0.567471	0.349588	0.616046	NA	NA	NA	NA	NA	NA
chr20	38300001	38320000	19	AL359555.1,BPI,AL359555.3	0.595842	0.367211	0.616288	NA	NA	NA	NA	NA	NA
chr3	98020001	98040000	10	GABRR3	0.3999	0.2465	0.616404	NA	NA	NA	NA	NA	NA
chr6	122760001	122780000	10	FABP7	0.6068	0.3741	0.616513	NA	NA	NA	NA	NA	NA
chr5	147820001	147840000	11	SPINK1	0.455	0.280636	0.616783	NA	NA	NA	NA	NA	NA
chr2	133500001	133520000	10	NCKAP5	0.625	0.3855	0.6168	NA	NA	NA	NA	NA	NA
chr6	56940001	56960000	21	RNU6-626P,BEND6,DST	0.295667	0.182381	0.616847	NA	NA	NA	NA	NA	NA
chr10	113760001	113780000	11	MIR4483,PLEKHS1	0.544	0.335636	0.616979	NA	NA	NA	NA	NA	NA
chr5	31740001	31760000	18	AC022447.3,AC022447.1,AC022447.7,AC022447.6,PDZD2	0.653167	0.403111	0.617164	NA	NA	NA	NA	NA	NA
chr7	108160001	108180000	10	NRCAM	0.749	0.4623	0.617223	NA	NA	NA	NA	NA	NA
chr12	101460001	101480000	13	RNU5E-5P,RNA5SP367,SPIC	0.632308	0.390385	0.617397	NA	NA	NA	NA	NA	NA
chr11	85720001	85740000	13	SYTL2	0.714923	0.441462	0.617495	NA	NA	NA	NA	NA	NA
chr7	142840001	142860000	14	EPHB6	0.400143	0.247214	0.617815	NA	NA	NA	NA	NA	NA
chr4	39020001	39040000	10	TMEM156	0.7005	0.4329	0.617987	NA	NA	NA	NA	NA	NA
chr17	56800001	56820000	11	AC106858.1,C17orf67	0.613273	0.379	0.617996	NA	NA	NA	NA	NA	NA
chr2	207140001	207160000	10	KLF7	0.6663	0.4118	0.61804	NA	NA	NA	NA	NA	NA
chr12	7960001	7980000	12	RF00019	0.4685	0.289583	0.618107	NA	NA	NA	NA	NA	NA
chr17	20920001	20940000	12	AC090774.1,CCDC144NL-AS1	0.676667	0.418333	0.618227	NA	NA	NA	NA	NA	NA
chr1	218520001	218540000	11	C1orf143	0.600545	0.371455	0.618529	NA	NA	NA	NA	NA	NA
chr1	224500001	224520000	10	CNIH3	0.6117	0.3784	0.618604	NA	NA	NA	NA	NA	NA
chr11	115160001	115180000	10	CADM1	0.6731	0.4164	0.61863	NA	NA	NA	NA	NA	NA
chr8	122820001	122840000	11	ZHX2	0.717727	0.444182	0.618873	NA	NA	NA	NA	NA	NA
chr5	179960001	179980000	12	AC010285.1,AC010285.3,RNF130	0.831417	0.514667	0.619024	NA	NA	NA	NA	NA	NA
chr14	52260001	52280000	23	PTGDR	0.489348	0.302957	0.619103	PTGDR	chr14	52267438	52269702	Other placenta-specific DMRs [Hanna et al. 2016]	NA
chr11	111360001	111380000	15	POU2AF1	0.638867	0.3956	0.619222	NA	NA	NA	NA	NA	NA
chr11	72200001	72220000	10	AP000812.1,FOLR2	0.7324	0.4538	0.619607	NA	NA	NA	NA	NA	NA
chr9	98800001	98820000	12	AL807776.1,GALNT12	0.501917	0.311	0.619625	NA	NA	NA	NA	NA	NA
chr18	24100001	24120000	12	TTC39C,AC090772.1	0.533083	0.330333	0.619665	NA	NA	NA	NA	NA	NA
chr10	88840001	88860000	12	ANKRD22	0.411833	0.25525	0.61979	NA	NA	NA	NA	NA	NA
chr10	98300001	98320000	10	NA	0.4918	0.3053	0.620781	NA	NA	NA	NA	NA	NA
chr3	46860001	46880000	22	MYL3,PTH1R	0.655455	0.406909	0.620804	NA	NA	NA	NA	NA	NA
chr1	160040001	160060000	13	KCNJ10	0.588846	0.365615	0.620901	NA	NA	NA	NA	NA	NA
chr11	120520001	120540000	10	GRIK4	0.673	0.4181	0.621248	NA	NA	NA	NA	NA	NA
chr1	235920001	235940000	11	NA	0.590182	0.366727	0.62138	NA	NA	NA	NA	NA	NA
chr8	132900001	132920000	10	TG	0.6331	0.3936	0.621703	NA	NA	NA	NA	NA	NA
chr2	74340001	74360000	10	TAF13P2,NECAP1P2,AC006030.1,SLC4A5	0.7526	0.4679	0.621711	NA	NA	NA	NA	NA	NA
chr7	149840001	149860000	12	AC004877.2,AC004877.1,ZNF862	0.759917	0.472917	0.622327	NA	NA	NA	NA	NA	NA
chr7	43300001	43320000	16	HECW1	0.757938	0.472	0.622743	NA	NA	NA	NA	NA	NA
chr3	134600001	134620000	10	EPHB1,KY	0.4023	0.2507	0.623167	NA	NA	NA	NA	NA	NA
chr6	134620001	134640000	13	AL596188.1,AL078590.3	0.731538	0.456	0.623344	NA	NA	NA	NA	NA	NA
chr6	47780001	47800000	21	OPN5	0.458429	0.28581	0.623455	NA	NA	NA	NA	NA	NA
chr5	173900001	173920000	14	CPEB4	0.659786	0.411357	0.623471	NA	NA	NA	NA	NA	NA
chr15	66140001	66160000	12	MEGF11	0.503167	0.313833	0.623716	NA	NA	NA	NA	NA	NA
chr15	49420001	49440000	13	FGF7,FAM227B	0.582462	0.363385	0.623877	NA	NA	NA	NA	NA	NA
chr2	88120001	88140000	12	FABP1	0.6385	0.398667	0.62438	NA	NA	NA	NA	NA	NA
chr3	52780001	52800000	27	ITIH1,ITIH3	0.623333	0.389222	0.624421	NA	NA	NA	NA	NA	NA
chr5	76600001	76620000	15	AC026725.1,F2RL2,IQGAP2	0.6966	0.4352	0.624749	NA	NA	NA	NA	NA	NA
chr6	52240001	52260000	10	IL17F,SLC25A20P1	0.5935	0.3708	0.624768	NA	NA	NA	NA	NA	NA
chr1	41740001	41760000	10	HIVEP3	0.6103	0.3813	0.624775	NA	NA	NA	NA	NA	NA
chr2	210300001	210320000	12	MYL1	0.666167	0.416417	0.625094	NA	NA	NA	NA	NA	NA
chr11	111380001	111400000	12	RNU2-60P,POU2AF1	0.723417	0.45225	0.625158	NA	NA	NA	NA	NA	NA
chr20	35240001	35260000	11	MMP24OS,MMP24	0.707091	0.442091	0.625225	NA	NA	NA	NA	NA	NA
chr14	64800001	64820000	10	SPTB	0.5303	0.3316	0.625306	NA	NA	NA	NA	NA	NA
chr20	820001	840000	16	RPS10P5,FAM110A	0.297875	0.186312	0.625472	NA	NA	NA	NA	NA	NA
chr16	8720001	8740000	10	AC007224.1,ABAT	0.5813	0.3638	0.625839	NA	NA	NA	NA	NA	NA
chr2	174840001	174860000	11	CHN1	0.480364	0.300636	0.625852	NA	NA	NA	NA	NA	NA
chr4	141700001	141720000	10	IL15	0.6423	0.402	0.625876	NA	NA	NA	NA	NA	NA
chr20	48780001	48800000	10	PREX1	0.6782	0.4245	0.625922	NA	NA	NA	NA	NA	NA
chr19	13500001	13520000	20	CACNA1A	0.4279	0.26785	0.625964	NA	NA	NA	NA	NA	NA
chr1	26860001	26880000	24	SFN,AL034380.1,GPN2	0.503708	0.315375	0.626106	NA	NA	NA	NA	NA	NA
chr4	186140001	186160000	31	RPSAP70,FAM149A	0.614935	0.385097	0.626239	FAM149A	chr4	186144263	186145351	Other placenta-specific DMRs [Hanna et al. 2016]	Pre-identified in NLRP7 mole [Sanchez-Delgado et al .2015]
chr5	112200001	112220000	10	EPB41L4A,AC010261.2	0.6793	0.4256	0.626527	NA	NA	NA	NA	NA	NA
chr11	35200001	35220000	13	CD44-AS1,AL133330.1,CD44	0.751615	0.471	0.62665	NA	NA	NA	NA	NA	NA
chr6	28600001	28620000	24	ZBED9	0.289792	0.181667	0.626887	NA	NA	NA	NA	NA	NA
chr4	70620001	70640000	11	ENAM	0.630364	0.395182	0.626911	NA	NA	NA	NA	NA	NA
chr5	140100001	140120000	32	MALINC1,PURA	0.436656	0.27375	0.626923	NA	NA	NA	NA	NA	NA
chr18	35360001	35380000	15	ZNF396	0.400467	0.251067	0.626935	ZNF396	chr18	35376886	35377719	Placenta-specific gDMRs	NA
chr6	148960001	148980000	10	UST-AS1,UST	0.7152	0.4485	0.627097	NA	NA	NA	NA	NA	NA
chr12	5500001	5520000	12	NTF3	0.507583	0.318333	0.627155	NA	NA	NA	NA	NA	NA
chr6	135220001	135240000	11	MIR548A2	0.690909	0.433364	0.627237	NA	NA	NA	NA	NA	NA
chr6	142940001	142960000	20	AL355304.1,HIVEP2	0.3576	0.2243	0.627237	NA	NA	NA	NA	NA	NA
chr2	216340001	216360000	14	RF00019,MARCH4	0.559857	0.351214	0.627328	NA	NA	NA	NA	NA	NA
chr1	59040001	59060000	11	AL592431.2,AL592431.1,LINC01358	0.510818	0.320455	0.627336	NA	NA	NA	NA	NA	NA
chr11	18040001	18060000	12	TPH1	0.505417	0.317083	0.62737	NA	NA	NA	NA	NA	NA
chr1	66320001	66340000	16	PDE4B	0.457688	0.28725	0.627612	NA	NA	NA	NA	NA	NA
chr4	86960001	86980000	12	AFF1	0.610083	0.383	0.627783	NA	NA	NA	NA	NA	NA
chr12	13200001	13220000	13	EMP1	0.613846	0.385385	0.62782	NA	NA	NA	NA	NA	NA
chr9	69460001	69480000	11	AL353693.1,APBA1	0.748091	0.469727	0.627901	NA	NA	NA	NA	NA	NA
chr8	18800001	18820000	15	PSD3	0.707533	0.444267	0.627909	NA	NA	NA	NA	NA	NA
chr3	8480001	8500000	10	LMCD1-AS1	0.6015	0.3777	0.62793	NA	NA	NA	NA	NA	NA
chr16	50640001	50660000	13	NKD1	0.645462	0.405308	0.627935	NA	NA	NA	NA	NA	NA
chr1	20240001	20260000	14	LINC01757	0.471643	0.296214	0.628048	NA	NA	NA	NA	NA	NA
chr6	132120001	132140000	10	AL021408.2,LINC01013	0.5845	0.3673	0.6284	NA	NA	NA	NA	NA	NA
chr3	43180001	43200000	10	NA	0.4478	0.2814	0.628406	NA	NA	NA	NA	NA	NA
chr2	133420001	133440000	12	NCKAP5-IT1,NCKAP5	0.51625	0.324417	0.62841	NA	NA	NA	NA	NA	NA
chr1	10740001	10760000	14	CASZ1	0.678071	0.426214	0.628568	NA	NA	NA	NA	NA	NA
chr6	46740001	46760000	11	ANKRD66,AL161618.1	0.521273	0.327727	0.628706	NA	NA	NA	NA	NA	NA
chr2	133260001	133280000	10	AC010890.1,NCKAP5	0.4626	0.2911	0.629269	NA	NA	NA	NA	NA	NA
chr12	2680001	2700000	23	CACNA1C-AS1,AC092471.1,CACNA1C	0.564087	0.355	0.629336	NA	NA	NA	NA	NA	NA
chr3	142640001	142660000	10	PLS1-AS1,PLS1	0.7239	0.4559	0.629783	NA	NA	NA	NA	NA	NA
chr4	15420001	15440000	15	C1QTNF7,AC099550.1,AC098829.1	0.676467	0.426333	0.630236	NA	NA	NA	NA	NA	NA
chr20	20200001	20220000	12	AL049648.1,CFAP61	0.65625	0.413667	0.630349	NA	NA	NA	NA	NA	NA
chr13	109640001	109660000	10	AL163541.1	0.6574	0.4144	0.630362	NA	NA	NA	NA	NA	NA
chr12	49920001	49940000	20	LINC02395	0.6335	0.39935	0.630387	NA	NA	NA	NA	NA	NA
chr10	70520001	70540000	10	PALD1	0.6491	0.4093	0.630565	NA	NA	NA	NA	NA	NA
chr8	13000001	13020000	10	TRMT9B	0.7626	0.4809	0.630606	NA	NA	NA	NA	NA	NA
chr7	139980001	140000000	13	TBXAS1	0.672077	0.424	0.63088	NA	NA	NA	NA	NA	NA
chr1	39260001	39280000	11	MACF1	0.475364	0.300091	0.631287	NA	NA	NA	NA	NA	NA
chr2	31580001	31600000	16	SRD5A2	0.485687	0.306688	0.63145	NA	NA	NA	NA	NA	NA
chr3	43200001	43220000	11	NA	0.636636	0.402182	0.631729	NA	NA	NA	NA	NA	NA
chr22	42380001	42400000	12	NFAM1	0.6355	0.4015	0.631786	NA	NA	NA	NA	NA	NA
chr5	58480001	58500000	11	GAPT	0.495909	0.313545	0.632264	NA	NA	NA	NA	NA	NA
chr17	43800001	43820000	10	MPP3	0.6041	0.382	0.632346	NA	NA	NA	NA	NA	NA
chr3	52500001	52520000	15	STAB1	0.624933	0.395333	0.632601	NA	NA	NA	NA	NA	NA
chr3	46340001	46360000	15	CCR2	0.567933	0.359333	0.632703	NA	NA	NA	NA	NA	NA
chr1	154740001	154760000	10	KCNN3	0.6423	0.4064	0.632726	NA	NA	NA	NA	NA	NA
chr16	66600001	66620000	31	CMTM3,CMTM4	0.528452	0.334581	0.633134	CMTM3	chr16	66604016	66605690	Other placenta-specific DMRs [Hanna et al. 2016]	Pre-identified in NLRP7 mole [Sanchez-Delgado et al .2015]
chr4	87520001	87540000	14	SPARCL1	0.501571	0.317571	0.633153	NA	NA	NA	NA	NA	NA
chr4	10040001	10060000	11	SLC2A9	0.564455	0.357545	0.633435	NA	NA	NA	NA	NA	NA
chr5	66940001	66960000	11	MAST4	0.618636	0.391909	0.633505	NA	NA	NA	NA	NA	NA
chr2	28440001	28460000	19	AC104695.1,PLB1	0.709947	0.449947	0.633776	NA	NA	NA	NA	NA	NA
chr11	120560001	120580000	20	GRIK4	0.51375	0.32565	0.633869	NA	NA	NA	NA	NA	NA
chr6	53660001	53680000	17	KLHL31	0.461941	0.292824	0.633898	NA	NA	NA	NA	NA	NA
chr20	20080001	20100000	14	AL035454.1,CFAP61	0.524429	0.3325	0.634023	NA	NA	NA	NA	NA	NA
chr5	150240001	150260000	16	CAMK2A	0.552375	0.35025	0.63408	NA	NA	NA	NA	NA	NA
chr1	237780001	237800000	10	RYR2	0.6773	0.4297	0.634431	NA	NA	NA	NA	NA	NA
chr1	175860001	175880000	10	LINC01657	0.7012	0.4452	0.634912	NA	NA	NA	NA	NA	NA
chr12	5560001	5580000	12	ANO2	0.73675	0.467917	0.635109	NA	NA	NA	NA	NA	NA
chr15	28920001	28940000	16	APBA2	0.599187	0.380625	0.635235	NA	NA	NA	NA	NA	NA
chr8	127400001	127420000	13	CASC8,POU5F1B,CCAT2,PCAT1	0.652	0.414231	0.635323	NA	NA	NA	NA	NA	NA
chr2	28480001	28500000	10	PLB1	0.6764	0.4298	0.635423	NA	NA	NA	NA	NA	NA
chr3	55500001	55520000	10	AC121764.1,ERC2	0.6968	0.4428	0.635476	NA	NA	NA	NA	NA	NA
chr1	17540001	17560000	11	ARHGEF10L	0.569	0.361636	0.635565	NA	NA	NA	NA	NA	NA
chr13	45040001	45060000	10	AL359706.1	0.5969	0.3794	0.635617	NA	NA	NA	NA	NA	NA
chr2	41840001	41860000	15	AC009413.1,RF00019	0.3614	0.229867	0.636045	Y_RNA	chr2	41840798	41841508	Other placenta-specific DMRs [Hanna et al. 2016]	NA
chr11	102780001	102800000	18	MMP10,MMP1,WTAPP1	0.645722	0.410833	0.636238	NA	NA	NA	NA	NA	NA
chr20	20220001	20240000	14	CFAP61	0.588143	0.374214	0.636264	NA	NA	NA	NA	NA	NA
chr15	68620001	68640000	19	CORO2B	0.678053	0.431421	0.636265	NA	NA	NA	NA	NA	NA
chr1	198840001	198860000	11	MIR181B1,MIR181A1,MIR181A1HG	0.74	0.470909	0.636364	NA	NA	NA	NA	NA	NA
chr8	120040001	120060000	10	AC091563.1,DEPTOR,COL14A1	0.772	0.4913	0.636399	NA	NA	NA	NA	NA	NA
chr1	10660001	10680000	37	CASZ1	0.756622	0.481757	0.636721	NA	NA	NA	NA	NA	NA
chr12	47840001	47860000	11	VDR	0.647909	0.412545	0.636734	NA	NA	NA	NA	NA	NA
chr22	32040001	32060000	19	SLC5A1	0.567947	0.361684	0.636827	NA	NA	NA	NA	NA	NA
chr3	73380001	73400000	12	PDZRN3	0.6625	0.421917	0.636855	NA	NA	NA	NA	NA	NA
chr4	169980001	170000000	11	AC084866.1,MFAP3L	0.759455	0.483909	0.63718	NA	NA	NA	NA	NA	NA
chr17	6980001	7000000	25	AC040977.1,ALOX12,AC040977.2,ALOX12-AS1	0.47596	0.30328	0.637196	NA	NA	NA	NA	NA	NA
chr4	56800001	56820000	11	RN7SL357P,RF00017,RF00019,SPINK2	0.442273	0.281818	0.637205	NA	NA	NA	NA	NA	NA
chr8	78500001	78520000	15	PKIA,PKIA-AS1	0.502933	0.3206	0.63746	NA	NA	NA	NA	NA	NA
chr8	53900001	53920000	10	RNU6-1331P,RGS20	0.7394	0.4714	0.637544	NA	NA	NA	NA	NA	NA
chr17	38600001	38620000	16	AC006449.1,SRCIN1	0.364187	0.232187	0.637549	NA	NA	NA	NA	NA	NA
chr5	170780001	170800000	19	AC008514.1,GABRP	0.634632	0.404632	0.637585	NA	NA	NA	NA	NA	NA
chr16	66900001	66920000	17	CDH16	0.652471	0.416176	0.637847	NA	NA	NA	NA	NA	NA
chr1	212660001	212680000	17	AL590648.3	0.396588	0.253	0.637941	NA	NA	NA	NA	NA	NA
chr6	37000001	37020000	10	FGD2	0.6039	0.3853	0.63802	NA	NA	NA	NA	NA	NA
chr1	10760001	10780000	13	CASZ1	0.694231	0.443077	0.638227	NA	NA	NA	NA	NA	NA
chr12	45280001	45300000	10	ANO6	0.5496	0.3508	0.638282	NA	NA	NA	NA	NA	NA
chr5	34040001	34060000	14	C1QTNF3,C1QTNF3-AMACR	0.696429	0.444571	0.638359	NA	NA	NA	NA	NA	NA
chr1	55040001	55060000	19	PCSK9	0.600789	0.383632	0.638546	PCSK9	chr1	55039175	55040839	Other placenta-specific DMRs [Hanna et al. 2016]	NA
chr12	107580001	107600000	17	BTBD11	0.574588	0.367118	0.638923	NA	NA	NA	NA	NA	NA
chr20	36200001	36220000	12	EPB41L1	0.696417	0.445	0.638985	NA	NA	NA	NA	NA	NA
chr1	209700001	209720000	10	AL031316.1,HSD11B1	0.5015	0.3207	0.639482	NA	NA	NA	NA	NA	NA
chr3	50440001	50460000	18	CACNA2D2	0.674722	0.431722	0.639852	NA	NA	NA	NA	NA	NA
chr2	218600001	218620000	12	PLCD4	0.496167	0.317583	0.640074	NA	NA	NA	NA	NA	NA
chr10	75380001	75400000	18	SPA17P1,ZNF503,ZNF503	0.433556	0.277556	0.640185	NA	NA	NA	NA	NA	NA
chr2	172920001	172940000	11	RAPGEF4	0.649455	0.416	0.640538	NA	NA	NA	NA	NA	NA
chr1	55020001	55040000	14	PCSK9	0.269786	0.172857	0.64072	PCSK9	chr1	55039175	55040839	Other placenta-specific DMRs [Hanna et al. 2016]	NA
chr4	87820001	87840000	12	MEPE	0.715417	0.458583	0.641002	NA	NA	NA	NA	NA	NA
chr1	86140001	86160000	13	COL24A1	0.391308	0.251	0.641439	NA	NA	NA	NA	NA	NA
chr4	76020001	76040000	10	AC112719.1,CXCL11,ART3,CXCL10	0.619	0.3973	0.641842	NA	NA	NA	NA	NA	NA
chr19	39900001	39920000	12	FCGBP	0.581667	0.3735	0.64212	NA	NA	NA	NA	NA	NA
chr8	126500001	126520000	13	AC084116.1,RNU6-869P,AC084116.3	0.653923	0.420077	0.642395	NA	NA	NA	NA	NA	NA
chr12	110900001	110920000	10	MYL2,CCDC63	0.4218	0.271	0.642485	NA	NA	NA	NA	NA	NA
chr3	173580001	173600000	10	NLGN1	0.4171	0.268	0.642532	NA	NA	NA	NA	NA	NA
chr12	47880001	47900000	14	VDR,AC121338.1	0.611357	0.393071	0.642949	NA	NA	NA	NA	NA	NA
chr10	91040001	91060000	10	DDX18P6,LINC00502	0.5083	0.3269	0.643124	NA	NA	NA	NA	NA	NA
chr6	28720001	28740000	11	RPSAP2	0.437545	0.281545	0.643466	NA	NA	NA	NA	NA	NA
chr2	197180001	197200000	14	AC013264.1,ANKRD44	0.642071	0.413214	0.643564	NA	NA	NA	NA	NA	NA
chr5	172740001	172760000	16	AC022217.2	0.555187	0.357312	0.643589	NA	NA	NA	NA	NA	NA
chr10	78940001	78960000	10	ZMIZ1-AS1	0.5955	0.3833	0.643661	NA	NA	NA	NA	NA	NA
chr9	121820001	121840000	11	TTLL11	0.677	0.435818	0.643749	NA	NA	NA	NA	NA	NA
chr9	121300001	121320000	13	GSN	0.771	0.496385	0.643819	NA	NA	NA	NA	NA	NA
chr1	223660001	223680000	10	CAPN8	0.6728	0.4334	0.644174	NA	NA	NA	NA	NA	NA
chr16	74740001	74760000	15	FA2H	0.7056	0.454533	0.64418	NA	NA	NA	NA	NA	NA
chr16	47120001	47140000	10	NETO2	0.7509	0.4838	0.644294	NA	NA	NA	NA	NA	NA
chr3	66460001	66480000	13	LRIG1	0.759538	0.489462	0.64442	NA	NA	NA	NA	NA	NA
chr4	121140001	121160000	14	TNIP3	0.509	0.328071	0.644541	NA	NA	NA	NA	NA	NA
chr1	64500001	64520000	11	CACHD1	0.444909	0.286818	0.644667	NA	NA	NA	NA	NA	NA
chr3	111580001	111600000	11	ZBED2,CD96	0.682455	0.440182	0.644998	NA	NA	NA	NA	NA	NA
chr13	97940001	97960000	10	AL356580.1,IPO5	0.52	0.3354	0.645	NA	NA	NA	NA	NA	NA
chr10	60940001	60960000	16	RHOBTB1	0.3835	0.247375	0.645046	NA	NA	NA	NA	NA	NA
chr1	86460001	86480000	10	CLCA1	0.5272	0.3401	0.645106	NA	NA	NA	NA	NA	NA
chr8	127480001	127500000	10	CASC8	0.7077	0.4566	0.645189	NA	NA	NA	NA	NA	NA
chr20	38340001	38360000	15	LBP	0.621467	0.401	0.645248	NA	NA	NA	NA	NA	NA
chr7	142300001	142320000	10	TRBV2,TRBV3-1,TRBV4-1	0.5689	0.3671	0.64528	NA	NA	NA	NA	NA	NA
chr9	69420001	69440000	10	AL355140.1,APBA1	0.5754	0.3714	0.645464	NA	NA	NA	NA	NA	NA
chr9	114220001	114240000	12	COL27A1	0.72675	0.469167	0.645568	NA	NA	NA	NA	NA	NA
chr2	37360001	37380000	10	QPCT	0.6328	0.4086	0.645702	NA	NA	NA	NA	NA	NA
chr6	16320001	16340000	21	ATXN1	0.644571	0.416238	0.645759	NA	NA	NA	NA	NA	NA
chr20	1280001	1300000	11	RAD21L1,SNPH	0.696364	0.449818	0.645953	NA	NA	NA	NA	NA	NA
chr1	165540001	165560000	11	LRRC52,AL157714.2	0.518273	0.334818	0.646027	NA	NA	NA	NA	NA	NA
chr7	22180001	22200000	13	RAPGEF5	0.573	0.370231	0.646127	NA	NA	NA	NA	NA	NA
chr1	245360001	245380000	19	KIF26B	0.796474	0.514632	0.646138	NA	NA	NA	NA	NA	NA
chr7	80920001	80940000	13	SEMA3C	0.564308	0.364692	0.646265	NA	NA	NA	NA	NA	NA
chr15	43260001	43280000	16	ATP5PDP1,TGM7,TGM5	0.598688	0.386937	0.64631	NA	NA	NA	NA	NA	NA
chr1	152680001	152700000	10	LCE2B,LCE2A	0.4019	0.2598	0.646429	NA	NA	NA	NA	NA	NA
chr2	136000001	136020000	11	DARS-AS1	0.654636	0.423273	0.646577	NA	NA	NA	NA	NA	NA
chr7	127600001	127620000	14	FSCN3,PAX4	0.454786	0.294071	0.646615	NA	NA	NA	NA	NA	NA
chr1	245560001	245580000	10	KIF26B	0.7542	0.4877	0.646645	NA	NA	NA	NA	NA	NA
chr1	161700001	161720000	12	FCRLA	0.613833	0.397	0.646755	NA	NA	NA	NA	NA	NA
chr10	114640001	114660000	11	ABLIM1	0.595636	0.385273	0.646825	NA	NA	NA	NA	NA	NA
chr5	35040001	35060000	12	AGXT2,PRLR	0.6155	0.398167	0.6469	NA	NA	NA	NA	NA	NA
chr2	151960001	151980000	13	AC068547.1,CACNB4	0.459692	0.297385	0.646921	NA	NA	NA	NA	NA	NA
chr1	54000001	54020000	15	LDLRAD1	0.616733	0.399133	0.647173	NA	NA	NA	NA	NA	NA
chr11	113400001	113420000	18	ANKK1,AP002840.1,DRD2	0.683278	0.442222	0.647207	NA	NA	NA	NA	NA	NA
chr16	48220001	48240000	13	ABCC11	0.688692	0.445846	0.647381	NA	NA	NA	NA	NA	NA
chr5	172620001	172640000	10	NA	0.5984	0.3875	0.64756	NA	NA	NA	NA	NA	NA
chr2	222420001	222440000	16	SGPP2	0.338	0.218938	0.647744	NA	NA	NA	NA	NA	NA
chr7	143340001	143360000	20	CLCN1,FAM131B	0.54195	0.35105	0.647753	NA	NA	NA	NA	NA	NA
chr6	3900001	3920000	13	AL590004.3,AL590004.2	0.590615	0.382615	0.647825	NA	NA	NA	NA	NA	NA
chr18	44940001	44960000	10	SETBP1	0.6306	0.4086	0.647954	NA	NA	NA	NA	NA	NA
chr16	48420001	48440000	10	RF00017,SIAH1	0.6843	0.4435	0.648108	NA	NA	NA	NA	NA	NA
chr11	126160001	126180000	12	AP001893.2,AP001893.3	0.683	0.442667	0.648121	NA	NA	NA	NA	NA	NA
chr12	113400001	113420000	12	SDS	0.63125	0.409167	0.648185	NA	NA	NA	NA	NA	NA
chr2	196060001	196080000	16	AC114760.1,DNAH7	0.336313	0.218125	0.648578	DNAH7	chr2	196068542	196069430	Other placenta-specific DMRs [Hanna et al. 2016]	Pre-identified in NLRP7 mole [Sanchez-Delgado et al .2015]
chr17	44260001	44280000	17	AC003043.2,SLC4A1	0.584588	0.379176	0.648621	NA	NA	NA	NA	NA	NA
chr15	43300001	43320000	11	AC009852.1,TGM7	0.647273	0.42	0.648876	NA	NA	NA	NA	NA	NA
chr1	22960001	22980000	12	LACTBL1	0.448333	0.290917	0.648885	NA	NA	NA	NA	NA	NA
chr20	54160001	54180000	24	CYP24A1	0.54475	0.353542	0.648998	CYP24A1	chr20	54173107	54174933	Other placenta-specific DMRs [Hanna et al. 2016]	NA
chr16	21120001	21140000	10	AC008551.1,DNAH3	0.6382	0.4143	0.64917	NA	NA	NA	NA	NA	NA
chr6	149820001	149840000	13	AL355312.5,LRP11,AL355312.4	0.753692	0.489308	0.649214	NA	NA	NA	NA	NA	NA
chr11	83640001	83660000	12	AP002370.2,DLG2	0.709417	0.460583	0.649242	NA	NA	NA	NA	NA	NA
chr1	160380001	160400000	10	RNU4-42P	0.702	0.4559	0.64943	NA	NA	NA	NA	NA	NA
chr8	140040001	140060000	10	AC040978.1,TRAPPC9	0.7403	0.4808	0.649466	NA	NA	NA	NA	NA	NA
chr9	38420001	38440000	13	IGFBPL1,AL390726.6	0.491154	0.319154	0.649804	NA	NA	NA	NA	NA	NA
chr2	156400001	156420000	10	NA	0.2265	0.1472	0.64989	NA	NA	NA	NA	NA	NA
