# Supplementary material for: A KHDC3L mutation resulting in recurrent hydatidiform mole causes genome-wide DNA methylation loss in oocytes and persistent imprinting defects post-fertilisation
Source: Genome Med. 2019 Dec 17;11:84. doi: 10.1186/s13073-019-0694-y (PMC6918611; doi:10.1186/s13073-019-0694-y)
Supplement: Supplementary file 6 — Additional file 6 : Table S5. DNA methylation sequencing summary; .xls, 10 KB. [file 13073_2019_694_MOESM6_ESM.xlsx]

## Sheet: Sheet1
Additional file 6: Supplementary Table 5: DNA Methylation Sequencing Summary
	Total Read #	# Unique reads	# CpGs	CpG coverage (%)
KHDC3L MII-1	45024080	3180203	3249800	11.27
KHDC3L MII-2	67644803	4783002	4354472	15.1
KHDC3L MII-3	63434865	3643215	3591447	12.46
KHDC3L MII-5	51912021	3298602	3444647	11.95
KHDC3L MII-6	49832461	3920045	4170845	14.47
All MII oocytes	277848230	18825067	12681421	43.98
KHDC3L embryo	201769991	10733752	16304467	56.55
